# Supplementary material for: Within-Sulfonylurea-Class Evaluation of Time to Intensification with Insulin (ZODIAC-43)
Source: PLoS One. 2016 Jun 21;11(6):e0157668. doi: 10.1371/journal.pone.0157668 (PMC4915672; doi:10.1371/journal.pone.0157668)
Supplement: S2 File — (ZIP) [file pone.0157668.s002.zip]

Archive with 5 entries (5 files):
- KM_Uncorrected.spv
- Model_1_Extended.spv
- Model_1_Triple_Extended.spv
- Model_Uncorrected_Insulin.spv
- Model_Uncorrected_Triple.spv
